# Supplementary material for: The Double-Edged Sword of T1-Mapping in Systemic Sclerosis—A Comparison with Infectious Myocarditis Using Cardiovascular Magnetic Resonance
Source: Diagnostics (Basel). 2020 May 24;10(5):335. doi: 10.3390/diagnostics10050335 (PMC7278005; doi:10.3390/diagnostics10050335)
Supplement: Supplementary file 1 [file diagnostics-10-00335-s001.zip]

Archive with 1 entries (1 files):
- diagnostics-749569-supplementary.html
